# Supplementary material for: Comparison of effectiveness and safety of high-power vs. conventional-power radiofrequency ablation for treatment of atrial fibrillation
Source: Front Cardiovasc Med. 2022 Dec 6;9:988602. doi: 10.3389/fcvm.2022.988602 (PMC9763616; doi:10.3389/fcvm.2022.988602)
Supplement: Supplementary file 1 [file Table_1.XLS]

## Sheet: HP group
Number	Hospital number	Name	Sex	Age	Nationality	BMI (kg/m2)	AF type	Smoking	Alcohol	Diabetes	Hypertension	Hyperlipidemia	Hyperuricemia	CHA2DS２-VASC score	HAS-BLED score	CHD	HF	stroke	Hypothyroidism	AFL	AT	β-blocker	ACEI/ARB	ARNI	Statins	EHRA class	LAD（mm）	LVDs(mm)	LVEF(%)	eGFR (mL/min/1.73 m2)	Cr (μmol/L)	Uric acid (mmol/L)	TC (mmol/L)	TG (mmol/L)	LDL-C (mmol/L)	CPVI ablation	MI line	CTI line	LA top linear ablation	LA matrix modification	Electrical cardioversion	Anterior wall power	Posterior wall power	LPV single-circle isolation	LPV single-circle ablation time (min)	RPV single-circle isolation	RPV single-circle ablation time（min）	All-PVs ablation time (min)	手术日期
1	1272577	杨晓琴	女	62	汉族	21.48	长程持续性房颤	否	否	否	否	否	否	1	0	否	否	否	否	否	否	否	否	否	否	III级	39	45	64	96.3	56	219	4.16	0.61	2.54	是	是	否	否	否	是	50W	50W	是	5.05	是	7.4	12.45	2019-11-17
2	1304498	金吉龙	男	67	朝鲜族	24.22	持续性房颤	否	否	否	是	是	是	2	3	是	否	否	否	否	否	是	否	否	否	III级	40	59	49	91.8	72	434	6.7	4.39	4.2	是	否	否	是	否	是	50W	50W	是	10.68	是	10.36	21.04	2020-05-28
3	1306279	潘河	男	73	汉族	24.21	阵发性房颤	否	否	是	是	否	否	3	2	否	否	否	否	是	否	是	是	否	否	III级	40	51	75	77.9	85	314	2.88	0.47	1.19	是	否	是	否	否	否	50W	50W	是	9.22	是	7.56	16.78	2020-06-10
4	1305858	李满	男	56	汉族	25.95	持续性房颤	否	否	否	否	是	是	0	1	否	否	否	否	否	否	是	是	否	是	IIa级	42	52	67	87.8	85	435	5.19	1.27	3.26	是	否	是	是	否	是	50W	50W	是	8.73	否	8.32	17.27	2020-06-18
5	1312678	巴汉林	男	25	汉族	18.72	阵发性房颤	否	否	否	否	是	是	2	1	否	否	否	否	否	否	否	否	否	否	IIb级	35	53	65	109.2	85	684	5.53	1.51	4.67	是	否	否	否	否	否	50W	50W	是	10.52	否	10.4	25.8	2020-07-13
6	1315194	付惠英	女	67	汉族	32.27	持续性房颤	否	否	是	否	是	是	3	1	否	否	否	否	否	否	否	否	否	否	IV级	47	40	51	86.4	64	381	4.19	1.75	3.03	是	否	否	是	否	是	50W	50W	否	10.74	是	9.11	20.13	2020-07-24
7	1318243	牛俪颖	女	58	满族	22.27	阵发性房颤	否	否	否	否	是	否	1	0	否	否	否	否	否	否	否	否	否	否	III级	31	42	66	97.3	59	288	5.03	1.96	2.93	是	否	否	否	否	否	50W	50W	是	11.85	是	10.94	22.78	2020-08-06
8	1319521	孙立华	男	56	汉族	23.78	阵发性房颤	否	是	否	否	否	否	0	1	是	否	否	否	否	否	否	否	否	是	III级	37	45	60	97.5	75	193	2.74	0.81	0.78	是	否	否	否	否	否	50W	50W	否	13.05	否	11.58	33.78	2020-08-13
9	554920	李金盛	男	74	汉族	23.78	阵发性房颤	是	是	否	是	否	是	2	1	是	否	否	否	否	否	是	否	否	是	IIb级	42	50	58	67.7	95	480	3.42	1.49	1.92	是	否	否	否	否	否	50W	50W	是	12.45	否	11	28.96	2020-08-14
10	1321267	韩玉春	女	72	汉族	24.97	阵发性房颤	否	否	否	是	否	否	5	3	否	否	是	否	否	否	否	否	否	否	IIa级	31	39	70	63.7	80	294	3.02	1.3	1.52	是	否	否	否	否	否	50W	50W	是	11.51	是	12.72	24.23	2020-08-20
11	1322281	赵刚敏	男	66	汉族	26.87	持续性房颤	是	否	是	否	否	否	2	1	否	否	否	否	否	否	否	否	否	否	I级	43	53	53	95.2	67	322	4.4	0.55	2.72	是	否	是	是	否	是	50W	50W	是	12.67	否	16.16	32.43	2020-08-24
12	1326847	腾玉冰	男	57	汉族	29.41	阵发性房颤	否	否	否	是	是	是	1	1	否	否	否	否	否	否	是	是	否	否	IIb级	44	52	69	97.3	74	522	4.64	2.78	2.55	是	否	否	否	否	否	50W	50W	否	9.78	否	23.07	35.32	2020-09-11
13	1334041	付新才	男	72	汉族	23.51	阵发性房颤	否	否	否	是	否	是	2	2	否	否	否	否	否	否	否	否	否	否	III级	35	54	63	87.6	74	516	4.39	1.47	3.1	是	否	否	否	否	否	50W	50W	否	9.43	是	9.61	19.03	2020-10-16
14	1336889	陈明	男	59	汉族	24.49	阵发性房颤	是	是	否	否	否	否	0	2	否	否	否	否	否	否	否	否	否	否	IIb级	52	42	68	96.5	73	292	3.4	1.14	2.39	是	否	否	否	否	否	50W	50W	否	14.12	是	12.76	28.97	2020-10-26
15	1339403	程凤霞	女	59	汉族	23.88	阵发性房颤	否	否	否	否	否	否	1	0	是	否	否	否	否	否	是	否	否	否	IIb级	32	44	61	102.1	50	256	3.81	0.84	2.48	是	否	否	否	否	否	50W	50W	是	8.44	是	7.54	15.97	2020-11-09
16	1341247	李治超	男	36	汉族	26.53	持续性房颤	否	否	否	否	是	是	0	0	否	否	否	否	是	否	否	否	否	否	IIa级	38	52	61	114.4	72	442	4.6	1.45	3.42	是	否	是	否	是	是	50W	50W	是	11.59	否	13.49	27.03	2020-11-11
17	1343788	王中秋	男	63	汉族	59.45	持续性房颤	是	是	否	否	是	否	0	3	是	否	否	否	否	否	否	否	否	否	I级	34	49	68	94.4	72	331	4.85	1.69	3.58	是	否	是	是	否	是	50W	50W	是	14.46	是	20.11	34.57	2020-11-25
18	1347149	李明德	男	73	汉族	26.17	阵发性房颤	否	否	否	否	是	否	1	1	否	否	否	否	否	否	否	否	否	否	IV级	34	48	68	85.6	77	306	5.17	1.87	3.67	是	否	否	否	否	否	50W	50W	是	9.9	否	8.34	18.67	2020-12-04
19	1346582	王喜民	男	60	汉族	26.79	长程持续性房颤	否	是	否	是	否	是	2	2	否	是	否	否	否	否	否	否	否	否	IIa级	47	73	28	52.6	127	635	2.7	1.24	1.83	是	是	是	是	否	是	50W	50W	是	10.57	是	7.07	17.64	2020-12-11
20	1344804	柴兴国	男	71	汉族	24.16	持续性房颤	是	否	否	是	否	否	2	2	否	否	否	是	否	否	否	否	否	否	I级	50	44	55	73.8	90	387	2.63	0.92	1.36	是	否	否	是	否	是	50W	50W	否	11.97	否	12.94	26.7	2020-12-25
21	1355192	刘光恩	男	59	汉族	22.72	持续性房颤	是	否	否	否	否	是	0	0	否	否	否	否	否	否	否	否	否	否	IIa级	42	48	70	89.8	82	447	3.1	1.6	2.1	是	否	否	是	是	是	50W	50W	是	17.89	否	13.45	37.09	2021-01-07
22	1355582	王凤生	男	52	汉族	23.36	持续性房颤	是	是	否	是	否	否	1	2	否	否	否	否	否	否	是	否	否	否	IIb级	35	50	64	78	96	272	3.84	1.42	2.21	是	否	否	是	是	是	50W	50W	是	12.39	是	11.72	24.11	2021-01-12
23	1358558	张秀华	女	64	汉族	33.06	阵发性房颤	否	否	否	是	否	否	2	1	否	否	否	是	否	否	是	否	否	否	III级	33	51	51	96.1	54	232	3.83	1.26	2.64	是	否	否	否	否	否	50W	50W	否	12.64	是	10.3	23.1	2021-01-29
24	1361300	孟英俊	男	64	汉族	21.14	阵发性房颤	否	否	否	否	否	否	0	0	否	否	否	否	否	否	是	否	否	是	IIb级	36	39	66	80.7	87	400	3.54	0.54	2.51	是	否	否	否	否	否	50W	50W	是	15.33	是	7.94	23.26	2021-02-25
25	1362326	王海鹏	男	56	汉族	23.66	阵发性房颤	否	否	否	是	否	是	1	2	否	否	否	否	否	否	是	是	否	是	IIb级	42	48	58	4.3	104	414	2.42	0.62	1.44	是	否	否	是	否	否	50W	50W	是	12.9	否	11.5	24.53	2021-02-26
26	1361156	高永范	男	68	汉族	25.39	阵发性房颤	是	否	否	否	否	否	1	1	否	否	否	否	否	否	否	否	否	否	III级	38	46	60	93.9	67	295	2.5	0.96	1.32	是	否	否	否	否	否	50W	50W	否	21.78	否	240.08	23.03	2021-03-02
27	1364852	丛绍忠	男	68	汉族	29.07	阵发性房颤	是	是	否	是	否	是	2	3	否	否	否	否	否	否	否	是	否	是	III级	33	43	65	72.9	93	420	2.09	1.03	1.04	是	否	否	否	否	否	50W	50W	是	10.82	是	13.13	23.96	2021-03-09
28	1372337	李平	男	48	汉族	26.45	阵发性房颤	否	否	否	否	否	否	0	0	否	否	否	否	否	否	否	否	否	否	IIb级	29	48	66	103.1	75	258	4.5	1.2	3.07	是	否	否	否	否	否	50W	50W	是	12.22	否	10.34	23.52	2021-04-01
29	1374622	马奎毅	男	65	汉族	24.61	长程持续性房颤	否	否	否	否	是	否	1	0	否	否	否	否	否	否	是	否	否	否	III级	35	45	63	91.5	75	273	4.84	1.38	3.99	是	否	否	是	否	是	50W	50W	否	11.21	是	9.35	20.95	2021-04-09
30	1374863	张宪平	男	52	汉族	29.41	持续性房颤	否	是	否	是	否	否	1	0	否	是	否	否	否	否	否	否	是	是	IIa级	43	56	42	103.1	70	383	3.2	0.76	2.2	是	否	否	否	是	否	50W	50W	是	10.44	是	9.82	20.26	2021-04-13
31	1258707	战雅繁	女	66	汉族	26.56	阵发性房颤	否	否	否	否	是	否	2	1	否	否	否	否	否	否	否	否	否	否	IIa级	30	41	65	76.7	71	288	5.11	1.44	3.6	是	否	否	否	否	否	50W	50W	是	10.01	是	9.16	19.17	2021-04-13
32	1377477	闵俐	女	56	汉族	23.42	阵发性房颤	否	否	否	否	是	否	1	0	否	否	否	否	否	是	否	否	否	否	IV级	33	46	60	95.1	63	294	4.99	2.14	3.25	是	否	否	否	否	否	50W	50W	否	9.66	否	11.61	22.95	2021-04-20
33	1377456	黄援国	男	67	汉族	26.85	长程持续性房颤	是	是	否	否	是	是	1	2	否	否	否	否	否	否	否	否	否	否	IIa级	40	43	54	82.5	84	501	5.14	0.83	3.83	是	否	否	是	是	是	50W	50W	是	7.53	是	11.21	18.74	2021-04-20
34	1379530	石亚清	女	63	满族	23.44	持续性房颤	否	否	否	是	否	否	4	2	否	否	是	否	否	否	否	是	否	是	I级	43	44	67	94.5	58	316	2.86	1.37	1.32	是	否	否	是	否	否	50W	50W	是	10.9	是	14.19	25.09	2021-04-26
35	1379727	张世清	女	53	汉族	25.24	持续性房颤	否	否	否	是	是	否	3	1	否	是	否	否	否	否	是	否	否	否	III级	43	51	52	108.6	47	347	5.55	2.09	3.47	是	否	是	是	是	是	50W	50W	是	9.95	是	9.03	18.98	2021-04-27
36	1381825	井维海	男	79	汉族	23.44	阵发性房颤	否	否	否	否	否	否	5	2	否	是	是	是	是	否	是	否	否	是	IV级	37	60	44	69.7	90	281	3.3	3.3	1.69	是	是	否	是	否	否	50W	50W	是	8.49	否	12.22	22.3	2021-05-11
37	1384005	李顺	男	62	汉族	26.83	阵发性房颤	否	是	否	是	否	是	1	2	否	否	否	否	否	否	是	否	否	是	III级	30	44	60	77.5	91	520	2.42	1.13	1.18	是	否	否	否	否	否	50W	50W	是	8.85	否	11.69	21.41	2021-05-13
38	1385351	徐海英	女	55	汉族	21.05	阵发性房颤	否	否	否	否	是	否	1	0	否	否	否	否	否	否	否	否	否	否	III级	26	48	67	81.5	72	256	6.37	1.1	4.38	是	否	否	否	否	否	50W	50W	否	10.56	否	9.53	20.69	2021-05-18
39	1329393	洪贤州	男	58	汉族	22.04	阵发性房颤	否	否	否	否	否	是	2	0	是	是	否	否	是	否	否	否	否	否	I级	52	62	32	35.2	179	583	1.97	0.47	1.22	是	否	是	否	否	否	50W	50W	是	16.93	否	11.7	33.84	2021-05-25
40	1389458	刘坤	女	60	汉族	21.88	阵发性房颤	否	否	否	否	否	否	1	0	否	否	否	否	否	否	否	否	否	否	IIb级	30	43	69	98.2	55	247	4.32	0.96	2.83	是	否	否	否	否	否	50W	50W	是	15.51	是	13.92	29.42	2021-06-01
41	1383136	姜玉生	男	68	汉族	22.65	阵发性房颤	是	否	否	否	是	是	2	1	是	是	否	否	否	否	否	是	否	是	IV级	33	43	55	61.8	106	457	4.64	0.8	2.97	是	否	否	否	否	否	50W	50W	是	12.55	是	10.93	23.48	2021-06-08
42	1393074	许家臣	男	64	汉族	24.68	持续性房颤	是	否	否	否	否	否	0	1	是	否	否	否	否	否	否	否	否	否	IIa级	39	58	60	94.8	70	328	4.16	1.32	2.7	是	否	否	否	否	是	50W	50W	是	20.7	否	13.81	38.09	2021-06-11
43	1301007	王珂	男	64	汉族	25.95	阵发性房颤	是	否	否	否	否	否	0	0	否	否	否	否	否	否	否	否	否	否	IV级	27	46	69	86.7	82	328	3.82	0.65	2.73	是	否	否	否	否	否	50W	50W	否	14.98	否	11.17	26.32	2021-06-24
44	1397133	唐成家	男	70	汉族	24.22	长程持续性房颤	否	是	是	否	否	否	2	1	否	否	否	否	否	否	否	否	否	否	III级	34	57	60	76.3	88	379	3.34	3.34	1.95	是	否	否	是	否	是	50W	50W	否	13.05	是	8.88	23.84	2021-06-25
45	1238590	刘彬	男	62	汉族	26.03	持续性房颤	是	是	否	是	是	否	1	1	否	否	否	否	否	否	否	是	否	否	IIa级	39	46	64	81.9	87	360	3.47	2.15	2.08	是	否	否	否	否	是	50W	50W	否	10.58	是	9.76	21.61	2021-07-06
46	1266580	刘志宏	女	69	汉族	20	长程持续性房颤	是	否	是	否	是	否	6	2	是	是	否	是	是	否	否	否	是	是	III级	39	54	34	60.4	85	370	3.45	1.95	2.25	是	否	是	是	否	是	50W	50W	是	9.19	是	8.7	17.89	2021-07-07
47	641204	杨庆华	男	68	汉族	27.68	阵发性房颤	否	否	否	是	否	是	5	3	是	是	是	否	否	否	是	否	是	是	III级	41	51	48	48.3	130	733	4.35	0.87	3.4	是	否	否	否	否	否	50W	50W	否	14.27	否	11.54	31.25	2021-07-20
48	1403950	贾胜功	男	68	汉族	23.32	阵发性房颤	是	否	否	否	否	是	1	1	否	是	否	否	否	否	否	否	否	否	IIb级	36	45	69	63.7	104	432	3.42	1.18	2.42	是	否	否	否	否	否	50W	50W	否	15.78	否	14.51	31.35	2021-07-21
49	1070686	周保仓	男	52	汉族	24.8	阵发性房颤	否	否	否	否	否	是	0	0	否	否	否	否	否	否	否	否	否	否	IIa级	38	45	62	80	94	518	4.09	1.6	2.76	是	否	否	否	否	否	50W	50W	否	13.01	否	12.72	28.54	2021-07-28
[truncated: 3 more columns]

## Sheet: CP group
Number	Hospital number	Name	Sex	Age	Nationality	BMI (kg/m2)	AF type	Smoking	Alcohol	Diabetes	Hypertension	Hyperlipidemia	Hyperuricemia	CHA2DS２-VASC score	HAS-BLED score	CHD	HF	stroke	Hypothyroidism	AFL	AT	β-blocker	ACEI/ARB	ARNI	Statins	EHRA class	LAD（mm）	LVDs(mm)	LVEF(%)	eGFR (mL/min/1.73 m2)	Cr (μmol/L)	Uric acid (mmol/L)	TC (mmol/L)	TG (mmol/L)	LDL-C (mmol/L)	CPVI ablation	MI line	CTI line	LA top linear ablation	LA matrix modification	Electrical cardioversion.	Anterior wall power	Posterior wall power	LPV single-circle isolation	LPV single-circle ablation time (min)	RPV single-circle isolation	RPV single-circle ablation time（min）	All-PVs ablation time (min)	手术日期
1	1190016	王桂花	女	66	汉族	24.09	持续性房颤	否	否	是	是	否	否	4	4	是	否	否	否	否	否	否	否	否	是	III级	50	48	72	65.2	81	370	3.7	1.15	2.27	是	否	否	否	否	是	35W	30W	是	17.44	否	19.05	38.85	2019-01-08
2	1192839	刘建华	男	64	汉族	23.57	阵发性房颤	否	否	是	是	否	否	2	2	是	否	否	否	否	否	否	否	否	是	IV级	36	46	68.5	79.3	89	295	2.6	0.7	1.49	是	否	否	否	否	否	35W	30W	是	12.91	是	12.82	25.73	2019-01-11
3	1192852	吴敬彬	男	55	汉族	32.65	长程持续性房颤	是	是	是	是	否	否	2	2	否	否	否	否	否	否	否	否	否	否	IIa级	47	52	58	104.5	72	406	4.16	1.64	2.59	是	否	否	否	否	是	35W	30W	否	17.88	是	16.15	34.67	2019-01-11
4	1192645	贾清山	男	58	汉族	19.53	阵发性房颤	否	否	否	否	否	是	0	0	否	否	否	否	否	否	否	否	否	否	IIb级	30	48	59	77	93	424	3.7	0.66	2.44	是	否	否	否	否	否	35W	30W	否	15.05	是	14.72	31.58	2019-01-14
5	1194186	王海鹏	男	54	汉族	24.91	阵发性房颤	否	否	否	是	否	否	1	2	否	否	否	否	否	否	是	是	否	否	III级	37	45	57	4.86	103.1	383	3.36	1.45	1.96	是	否	否	否	否	否	35W	30W	是	15.54	是	10.57	26.1	2019-01-23
6	1197115	高来君	男	53	汉族	24.91	阵发性房颤	否	否	否	是	否	是	1	1	否	否	否	否	否	否	否	否	否	否	III级	42	50	61.7	99	76	518	4.4	1.3	2.95	是	否	否	否	否	否	35W	30W	是	17.77	是	21.05	38.82	2019-01-25
7	1200672	荆超运	男	38	汉族	20.76	阵发性房颤	是	是	否	否	是	否	0	1	否	否	否	否	否	否	否	否	否	否	III级	42	53	62	103.6	76	299	4.45	2.72	1.98	是	否	否	否	否	否	35W	30W	是	17.83	否	20.71	44.24	2019-02-15
8	1205799	周立军	男	63	汉族	26.73	阵发性房颤	否	否	否	否	否	否	0	1	是	否	否	否	否	否	是	否	否	是	IIb级	35	52	61	97.8	66	346	3.59	1.29	1.77	是	否	否	否	否	否	35W	30W	否	21.77	否	17.49	43.21	2019-03-05
9	1207446	刘忠彦	男	59	汉族	29.41	阵发性房颤	是	是	是	是	是	是	2	2	否	否	否	否	否	否	否	是	否	是	III级	40	47	59	95.4	75	386	4.58	2.6	2.6	是	是	是	是	是	否	35W	35W	否	9.67	否	9.18	19.42	2019-03-08
10	1209568	孙亚军	女	64	汉族	26.57	阵发性房颤	否	否	否	是	是	否	2	1	否	否	否	否	否	否	是	否	否	是	III级	35	43	59	83	66	294	3.35	1.69	1.58	是	否	否	否	否	否	35W	30W	是	18.72	是	18.32	37.05	2019-03-19
11	1218176	张宪民	男	64	汉族	25.83	阵发性房颤	是	是	否	是	否	是	1	1	否	否	否	否	否	否	否	否	否	否	III级	36	47	59	43.5	145	627	4.49	1.21	2.89	是	否	否	否	否	否	35W	30W	否	21.3	否	10.63	33.5	2019-04-17
12	1229365	曹洪文	男	74	汉族	29.41	阵发性房颤	否	否	否	是	是	否	4	3	是	否	是	否	否	否	否	否	否	是	IIa级	37	58	57	50.5	121	289	4.65	3.13	2.67	是	否	否	否	否	否	35W	30W	是	22.83	否	18.67	43.13	2019-05-31
13	1229098	尚祖化	男	60	汉族	24.49	持续性房颤	是	是	否	是	否	否	4	3	否	否	是	否	否	否	否	否	否	否	IIb级	44	50	52	85	81	403	3.36	1.21	1.96	是	否	否	否	否	是	35W	30W	是	23.78	是	21.34	45.12	2019-05-31
14	1152861	陈旭军	男	49	汉族	29.76	持续性房颤	否	否	是	是	是	否	2	1	否	否	否	否	否	否	否	是	否	否	IV级	38	43	62	105.3	70	335	3.17	1.13	1.96	是	是	是	是	否	是	35W	30W	是	5.71	是	6.54	12.24	2019-06-11
15	1232151	蔡余	男	75	汉族	23.18	阵发性房颤	是	否	否	否	否	否	2	1	否	否	否	否	否	否	否	否	否	否	III级	35	39	70	61.7	102	374	4.91	1.07	3.19	是	否	否	否	否	否	35W	30W	是	18.08	否	21.9	43.52	2019-06-13
16	1136407	徐晓飞	男	54	汉族	32.65	阵发性房颤	是	是	是	是	是	是	2	2	否	否	否	否	否	否	否	否	否	是	III级	42	54	65	93	82	471	4.18	3.22	2.42	是	否	否	否	否	否	35W	30W	是	22.74	否	21.08	45.88	2019-08-13
17	1250118	王金平	男	62	汉族	24.91	持续性房颤	是	否	否	否	否	否	2	1	否	否	是	否	否	否	否	否	否	否	IIa级	46	54	70	98.5	66	233	3.81	1.27	2.74	是	否	否	是	是	是	35W	30W	否	26.54	否	31.11	63.13	2019-08-20
18	1254312	才淑华	女	70	汉族	23.44	持续性房颤	否	否	否	是	是	是	3	2	否	否	否	否	否	否	是	否	否	否	IIb级	45	36	70	80	67	434	4.75	1.78	3.44	是	否	否	是	否	是	35W	30W	是	20.86	是	21.72	42.58	2019-09-05
19	1254319	梁文芹	女	60	汉族	24.44	持续性房颤	否	否	否	是	否	否	4	1	是	否	是	否	是	否	否	否	否	是	III级	39	46	60	48.2	108	371	3.75	1.64	1.84	是	是	是	是	否	是	35W	35W	是	18.75	否	15.66	34.82	2019-09-10
20	1255503	张富	男	50	汉族	26.83	持续性房颤	是	否	否	否	是	是	0	0	否	否	否	否	否	否	否	否	否	否	IIb级	39	49	57	100	78	483	6.52	1.52	1.94	是	否	否	是	否	是	35W	30W	否	42.5	是	26.08	70.04	2019-09-12
21	1243999	任义军	男	40	汉族	30.08	持续性房颤	否	否	是	是	否	是	2	2	否	否	是	否	否	否	是	是	否	否	IIa级	46	45	62	93	89	540	3.05	1.3	1.68	是	否	否	是	否	是	35W	30W	是	23.64	否	20.32	48.66	2019-09-19
22	1258421	陈庆华	男	57	汉族	24.86	阵发性房颤	是	是	否	否	否	否	0	1	是	否	否	否	否	否	否	否	否	是	III级	32	44	59	103.3	64	272	3.07	0.59	1.69	是	否	否	否	否	否	35W	30W	是	19.72	否	24.64	45.34	2019-09-26
23	1262630	江洪淳	男	56	汉族	33.69	阵发性房颤	否	否	否	是	是	是	1	1	否	否	否	否	否	否	否	是	否	否	IIa级	38	53	61	72.2	100	545	4.92	2.14	3.59	是	否	否	否	否	否	35W	30W	是	27.64	否	35.33	66.12	2019-10-11
24	1264494	李洪伟	男	54	汉族	29.28	阵发性房颤	否	否	否	是	是	是	3	1	否	否	是	否	否	否	否	是	否	否	III级	38	54	70	99.4	74	426	5.21	2	2.98	是	否	否	否	否	否	35W	30W	是	23.79	否	20.65	47.39	2019-10-17
25	1263462	付艳茹	女	66	汉族	27.28	阵发性房颤	否	否	否	是	否	否	3	2	否	否	否	否	否	否	否	否	否	否	IIb级	47	51	65	73	74	368	3.76	1.44	2.07	是	否	否	否	否	否	35W	30W	是	25.51	是	20.75	46.25	2019-10-18
26	1268069	张祖文	男	51	汉族	23.18	持续性房颤	是	是	否	否	是	是	0	1	否	否	否	否	否	否	否	否	否	是	IIa级	37	45	65	103.3	71	470	3.63	1.78	2.4	是	否	否	否	否	是	35W	30W	否	28.51	否	12.52	46.27	2019-10-30
27	1267467	李清	男	65	汉族	25.59	阵发性房颤	否	否	否	否	否	否	1	0	是	否	否	否	否	否	否	否	否	是	IV级	37	50	66	92.5	73	373	4.26	1.22	2.83	是	否	否	否	否	否	35W	30W	是	19.46	是	19.84	39.3	2019-10-30
28	1204452	汪兆洋	男	65	汉族	25.95	阵发性房颤	否	否	是	否	否	否	2	0	是	否	否	否	否	否	是	否	否	是	IIb级	34	45	73	74.9	92	365	2.1	0.49	1	是	否	否	否	否	否	35W	30W	否	23.02	否	20.27	59.17	2019-10-30
29	1268465	班海军	男	66	蒙古族	21.51	阵发性房颤	否	是	否	否	否	否	1	2	是	否	否	否	否	否	否	否	否	是	IIb级	33	44	65	96.4	65	341	4.38	1.05	2.89	是	否	否	否	否	否	35W	30W	否	25.24	是	20.53	46.07	2019-11-01
30	1270911	方亚茹	女	43	汉族	27.34	阵发性房颤	否	否	否	否	是	否	1	0	否	否	否	否	否	否	否	否	否	否	III级	32	37	73	145.4	24	301	4.63	4.75	2.06	是	否	否	否	否	否	35W	30W	否	25.01	是	18.71	48.25	2019-11-15
31	1168045	李德祥	男	61	汉族	23.74	阵发性房颤	否	否	是	是	是	否	4	2	否	否	是	否	否	否	否	是	否	否	IIb级	40	46	70	74.1	95	400	2.34	3.27	0.87	是	否	否	否	否	否	35W	30W	是	17.85	是	21.69	39.53	2019-11-18
32	1276652	叶文华	男	66	汉族	31.02	持续性房颤	是	是	是	是	是	否	4	2	否	是	否	否	否	否	是	否	否	否	III级	38	58	50	55.6	117	367	2.93	1.91	1.5	是	否	否	是	否	是	35W	30W	是	21.48	否	16.09	43.97	2019-12-09
33	1278734	刘臣	男	56	汉族	21.09	持续性房颤	否	否	否	否	是	否	0	0	否	否	否	否	是	否	否	否	否	否	IIa级	33	44	60	95.9	78	408	5.05	1.86	3.27	是	否	是	是	否	是	35W	30W	是	18.3	是	21.52	39.81	2019-12-11
34	1278722	王庆军	男	57	汉族	20.76	阵发性房颤	是	否	否	否	是	否	0	0	否	否	否	否	是	否	否	否	否	否	IV级	34	48	56	109.1	56	293	4.28	0.56	2.09	是	是	否	否	否	否	35W	30W	是	22.53	是	18.09	40.62	2019-12-12
35	1278912	于文革	男	52	汉族	23.39	阵发性房颤	否	否	否	否	是	否	0	0	否	否	否	否	否	否	是	否	否	否	III级	29	44	61	98.1	79	400	5.78	2.15	4.22	是	否	否	否	否	否	35W	30W	是	17.78	否	18.58	42.35	2019-12-16
36	1281894	孙小茹	女	23	汉族	30.09	长程持续性房颤	否	否	否	否	是	是	1	0	否	否	否	否	否	否	否	否	否	否	IIa级	41	53	58	125.2	58	490	3.66	0.55	2.46	是	是	是	是	否	是	35W	30W	否	26.72	否	21.37	55.28	2019-12-24
37	1269145	孙立平	男	60	汉族	24.22	持续性房颤	否	否	否	否	否	否	3	1	否	是	是	否	否	否	否	否	是	否	IIb级	47	48	70	95.3	74	302	3.92	1.02	3.13	是	否	否	是	否	是	35W	30W	否	31.92	是	27.07	62.35	2019-12-30
38	1280232	鲁琦	男	75	汉族	23.18	阵发性房颤	否	否	否	是	是	否	3	2	是	否	否	否	否	否	否	是	否	是	IIb级	33	42	70	83.8	77	238	5.32	2.06	3.65	是	否	否	否	否	否	35W	30W	否	29.4	否	25.8	56.31	2019-12-31
39	1285003	李忠	男	61	汉族	27.34	阵发性房颤	否	否	是	是	否	否	2	1	否	否	否	否	否	否	否	否	否	否	IIb级	31	43	67	95.7	72	333	3.98	2.82	2.62	是	否	否	否	否	否	35W	30W	是	17.89	是	18.49	36.38	2020-01-08
40	1286795	董小华	女	55	汉族	26.89	阵发性房颤	是	否	否	是	否	否	2	1	否	否	否	否	否	否	是	否	否	是	III级	35	43	67	77.6	75	251	3.62	1.02	2.6	是	否	否	否	否	否	35W	30W	否	13.88	是	21.03	36.38	2020-01-13
41	1312782	赵亚娟	女	55	汉族	26.03	阵发性房颤	否	否	是	否	否	是	2	0	否	否	否	否	否	否	否	否	否	否	IV级	34	47	54	93.9	64	492	4.36	1.42	2.57	是	否	否	否	否	否	40W	35W	否	15.9	否	13.1	33.04	2020-07-17
42	1314522	董秋亭	男	63	汉族	25.47	长程持续性房颤	否	否	否	是	否	否	0	0	否	否	否	否	否	否	否	是	否	否	I级	46	49	63	91.3	78	336	4.28	0.77	2.38	是	否	否	是	否	是	40W	35W	是	20.53	是	13.15	33.68	2020-07-23
43	1377704	陈国富	男	61	汉族	25.25	阵发性房颤	是	是	否	否	是	否	1	0	否	是	否	否	否	否	否	否	否	是	IV级	41	65	39	97.4	69	356	4.57	0.8	3.42	是	否	否	否	否	否	40W	35W	是	26.74	否	17.99	45.98	2021-04-27
[truncated: 3 more columns]

## Sheet: HP group survival time
姓名	手术日期	随访日期	AF复发日期（终点结局出现时间）	结局事件（0复发，1不复发）	生存时间
杨晓琴	2019-11-17	2021-11-03		1	717
金吉龙	2020-05-28	2021-10-16	2020-09-01	0	96
潘河	2020-06-10	2021-10-16		1	493
李满	2020-06-18	2021-09-26		1	465
巴汉林	2020-07-13	2021-09-26		1	440
付惠英	2020-07-24	2021-09-26		1	429
牛俪颖	2020-08-06	2021-09-26		1	416
孙立华	2020-08-13	2021-09-26		1	409
李金盛	2020-08-14	2021-09-26		1	408
韩玉春	2020-08-20	2021-09-26		1	402
赵刚敏	2020-08-24	2021-09-26		1	398
腾玉冰	2020-09-11	2021-09-26		1	380
付新才	2020-10-16	2021-09-24		1	343
陈明	2020-10-26	2021-09-24		1	333
程凤霞	2020-11-09	2021-09-24		1	319
李治超	2020-11-11	2021-09-23	2021-02-12	0	93
王中秋	2020-11-25	2021-09-24		1	303
李明德	2020-12-04	2021-09-24		1	294
王喜民	2020-12-11	2021-09-24		1	287
柴兴国	2020-12-25	2021-09-10	2021-03-26	0	91
刘光恩	2021-01-07	2021-09-23		1	259
王凤生	2021-01-12	2021-09-23		1	254
张秀华	2021-01-29	2021-09-23		1	237
孟英俊	2021-02-25	2021-09-23	2021-06-03	0	98
王海鹏	2021-02-26	2021-11-03		1	250
高永范	2021-03-02	2021-09-09		1	191
丛绍忠	2021-03-09	2021-09-09		1	184
李平	2021-04-01	2022-01-10		1	284
马奎毅	2021-04-09	2022-01-10		1	276
张宪平	2021-04-13	2022-01-10		1	272
战雅繁	2021-04-13	2022-01-10		1	272
闵俐	2021-04-20	2022-01-10		1	265
黄援国	2021-04-20	2022-01-10	2021-12-25	0	249
石亚清	2021-04-26	2022-01-10		1	259
张世清	2021-04-27	2022-01-10	2021-09-25	0	151
井维海	2021-05-11	2022-01-10		1	244
李顺	2021-05-13	2022-01-10		1	242
徐海英	2021-05-18	2022-01-10		1	237
洪贤州	2021-05-25	2022-01-10		1	230
刘坤	2021-06-01	2022-01-10		1	223
姜玉生	2021-06-08	2022-01-10		1	216
许家臣	2021-06-11	2022-01-10		1	213
王珂	2021-06-24	2022-01-10		1	200
唐成家	2021-06-25	2022-01-10		1	199
刘彬	2021-07-06	2022-01-10		1	188
刘志宏	2021-07-07	2022-01-10		1	187
杨庆华	2021-07-20	2022-01-21		1	185
贾胜功	2021-07-21	2022-01-21		1	184
周保仓	2021-07-28	2022-01-29		1	185

## Sheet: CP group survival time
姓名	手术日期	随访日期	AF复发日期	结局事件（0复发，1不复发）	生存时间
王桂花	2019-01-08	2021-11-03	2019-04-09	0	1900-03-31
刘建华	2019-01-11	2021-11-03		1	1027
吴敬彬	2019-01-11	2021-11-03		1	1027
贾清山	2019-01-14	2021-11-04	2019-07-13	0	1900-06-28
王海鹏	2019-01-23	2021-11-03	2021-02-22	0	1902-01-30
高来君	2019-01-25	2021-11-04		1	1014
荆超运	2019-02-15	2021-11-03		1	992
周立军	2019-03-05	2021-10-25		1	965
刘忠彦	2019-03-08	2021-10-25		1	962
孙亚军	2019-03-19	2021-11-03		1	960
张宪民	2019-04-17	2021-11-04	2019-10-16	0	1900-06-30
曹洪文	2019-05-31	2021-10-25		1	878
尚祖化	2019-05-31	2021-10-25		1	878
陈旭军	2019-06-11	2021-11-03		1	876
蔡余	2019-06-13	2021-11-03		1	874
徐晓飞	2019-08-13	2021-10-21		1	800
王金平	2019-08-20	2021-10-21		1	793
才淑华	2019-09-05	2021-10-21		1	777
梁文芹	2019-09-10	2021-10-21	2020-01-03	0	1900-04-24
张富	2019-09-12	2021-10-21	2021-01-07	0	1901-04-27
任义军	2019-09-19	2021-10-21		1	763
陈庆华	2019-09-26	2021-10-21		1	756
江洪淳	2019-10-11	2021-10-21		1	741
李洪伟	2019-10-17	2021-10-21		1	735
付艳茹	2019-10-18	2021-10-21		1	734
张祖文	2019-10-30	2021-10-21		1	722
李清	2019-10-30	2021-11-03		1	735
汪兆洋	2019-10-30	2021-10-21	2020-02-01	0	1900-04-03
班海军	2019-11-01	2021-10-21		1	720
方亚茹	2019-11-15	2021-10-16		1	701
李德祥	2019-11-18	2021-10-16		1	698
叶文华	2019-12-09	2021-11-03		1	695
刘臣	2019-12-11	2021-11-04		1	694
王庆军	2019-12-12	2021-10-16	2020-01-22	0	1900-02-10
于文革	2019-12-16	2021-10-16		1	670
孙小茹	2019-12-24	2021-11-03		1	680
孙立平	2019-12-30	2021-10-16		1	656
鲁琦	2019-12-31	2021-11-03		1	673
李忠	2020-01-08	2021-11-03		1	665
董小华	2020-01-13	2021-11-03		1	660
赵亚娟	2020-07-17	2021-09-26		1	436
董秋亭	2020-07-23	2021-09-26	2021-01-26	0	1900-07-05
陈国富	2021-04-27	2022-01-10		1	258
